# Supplementary material for: Trace Element Concentrations in Degenerative Lumbar Spine Tissues: Insights into Oxidative Stress
Source: Antioxidants (Basel). 2025 Apr 17;14(4):485. doi: 10.3390/antiox14040485 (PMC12024161; doi:10.3390/antiox14040485)
Supplement: Supplementary file 1 [file antioxidants-14-00485-s001.zip]

Archive with 1 entries (1 files):
- antioxidants-3522676-supplementary.pdf
